# Supplementary material for: A Multi-Pollutant and Meteorological Analysis of Cardiorespiratory Mortality among the Elderly in São Paulo, Brazil—An Artificial Neural Networks Approach
Source: Int J Environ Res Public Health. 2023 Apr 11;20(8):5458. doi: 10.3390/ijerph20085458 (PMC10138542; doi:10.3390/ijerph20085458)
Supplement: Supplementary file 1 [file ijerph-20-05458-s001.zip]

Archive with 1 entries (1 files):
- ijerph-2241151-supplementary.xlsx
