# Supplementary material for: A Multi-Pollutant and Meteorological Analysis of Cardiorespiratory Mortality among the Elderly in São Paulo, Brazil—An Artificial Neural Networks Approach
Source: Int J Environ Res Public Health. 2023 Apr 11;20(8):5458. doi: 10.3390/ijerph20085458 (PMC10138542; doi:10.3390/ijerph20085458)
Supplement: Supplementary file 1 [file ijerph-20-05458-s001.zip › ijerph-2241151-supplementary.xlsx]

## Sheet: Model I
	First Hidden Layer										Output Layer
	Weights							Bias			Weights		Bias
	-0.482288	-0.600096	1.52478	1.8681	-2.52184	-2.31946		2.18225			-0.962997		0.0971887
	-0.453691	-0.920066	3.65272	1.61122	1.44491	0.166228		-0.938807			0.356782
	0.0855807	-0.663401	-0.20565	-0.686375	3.28928	-1.42925		1.91965			-0.239208
	1.3448	-1.16806	0.46343	-1.22398	-0.386829	1.24455		-1.72975			-0.623493
	3.14646	-1.72885	0.17021	-1.07802	0.830769	-1.04415		-1.91394			0.704879
	1.24755	-0.911312	0.912565	0.0430717	1.07783	-0.525097		-0.575824			-1.21466
	-1.63349	-2.35822	-1.20728	-1.07183	-1.7081	-0.832956		0.780015			-1.04617
	-0.436451	1.63826	1.85526	-0.988178	-0.0445581	0.280022		0.865034			-1.34398
	-0.430776	-2.88827	3.26988	2.64997	-2.91456	-3.50885		2.40943			0.576608
	-0.229314	-0.177963	0.828538	1.48665	1.26508	-0.999651		0.137443			0.519728
	-2.58698	0.838165	-0.17541	0.54853	-1.13223	0.89881		-0.00788639			-0.99439
	-1.9941	-1.97318	-0.843833	-1.3725	-1.48135	-0.898869		0.719029			1.08979
	-1.32616	-0.290352	-0.14762	0.848668	-0.783339	0.545628		-0.0902497			1.55766
	-0.335795	-1.24684	-0.704783	-3.79117	-0.916657	2.10117		1.15605			0.110519
	1.67531	1.14422	0.558561	1.70543	-0.554129	0.89282		-0.235001			0.190011
	-3.34515	1.04352	2.61096	-2.99933	-1.3543	-1.21666		-1.05565			0.16825
	-0.280102	-1.18287	-1.2118	0.960833	-0.372674	-0.0756457		-0.689107			-2.09183
	-0.981021	-0.864204	2.36922	3.81109	1.93198	1.11703		-1.30796			-0.222917
	-0.551188	-0.63699	0.79455	-0.681857	2.06693	1.13556		-1.56708			-0.749728
	1.21994	-0.7573	1.7207	3.01552	1.52881	-2.22947		0.957693			-0.343489
	1.49616	-0.282075	-7.51189	-1.82375	-1.33799	-0.540681		-4.18055			1.81033
	-1.56846	0.398592	6.90143	1.91289	1.29075	0.537093		3.80022			1.85158
	0.525791	0.717736	-0.859498	-0.930115	-1.6758	0.244006		1.86078			-0.633717
	0.0912476	-1.18105	1.14411	-1.65466	-1.5815	1.13601		-2.00321			1.74619
	-0.853584	0.695331	1.91478	-0.728353	-1.7834	0.858167		-1.34476			-1.51551

## Sheet: Model II
	First Hidden Layer										Output Layer
	Weights							Bias			Weights		Bias
	1.22849	-0.223201	1.47609	0.695043	0.282704	-1.35705		-2.38653			-0.23646		0.484067
	1.41844	-0.295871	-1.19546	-0.654778	0.306054	-0.882118		-2.31709			-0.163088
	1.52661	-1.5422	0.88253	0.374951	-1.18945	0.153832		-2.09519			1.03469
	-0.824685	-2.27612	0.915505	-0.11652	-0.007636	0.587526		2.28596			-0.654769
	-1.41563	-1.3263	-0.410102	-1.17695	1.09207	0.998584		1.60051			-0.364671
	-1.68603	-0.352104	1.16624	-0.607025	0.187639	0.135276		1.91103			0.771652
	-0.617802	1.24655	-0.890331	-0.171403	-0.67749	0.888376		1.3996			-0.484359
	-0.508615	-1.65165	-1.51452	-1.15146	0.844079	0.199417		1.15517			0.482979
	-0.514704	0.822738	0.753757	-1.36698	0.0454165	1.45815		1.06311			0.162604
	-1.3136	-0.915608	1.54645	1.72475	0.586258	0.0734592		0.651995			-0.395713
	1.56196	-0.488538	-0.138355	-0.330154	0.340642	1.74405		-0.45771			0.0230265
	-1.38653	-0.280212	0.964164	1.32154	0.477482	1.11782		0.444129			0.253575
	1.05367	-1.32153	-0.0466854	-1.87316	0.175491	-0.558197		-0.325874			-0.0437563
	0.938978	-0.914896	0.158346	0.522715	0.645874	-0.0898123		-0.101123			-0.222793
	1.17331	0.417615	-1.29267	0.764504	-1.10029	-0.908972		0.0685517			-0.141084
	-0.938928	0.586948	-1.46114	-1.41478	-1.27411	-0.340064		-0.70742			-0.341205
	-1.21375	-1.75029	0.965142	0.582641	0.642901	1.17048		-0.235874			-0.440284
	-0.319186	1.39897	-1.60742	-0.0846946	0.587797	-1.02014		-0.393623			-0.319559
	1.04991	0.723263	1.19558	-1.25056	-0.0185107	1.58865		1.06401			-0.173903
	1.58998	-0.12897	0.164988	1.26816	0.256961	1.83158		0.200056			0.407066
	-1.50829	-0.572103	1.07442	1.1605	-1.05277	-0.982033		-0.475877			-0.203238
	1.13929	-1.63484	0.590112	-0.40244	-0.679162	1.2511		1.53491			0.275687
	1.09792	0.0482787	1.29672	1.54137	-0.150467	1.23418		1.06055			-0.233231
	-0.739481	-1.10083	1.15528	-0.717619	1.50728	1.32647		-1.83729			-0.542082
	1.01035	0.847346	2.05999	-0.842759	0.270462	-1.12293		1.76241			-0.329545
	-1.76851	0.788023	-0.612562	0.495483	-0.377168	-1.07547		-1.38053			1.06042
	1.87705	-0.651657	1.88104	-0.572015	0.690182	-0.126024		1.78773			0.524357
	-1.39531	0.62577	0.714953	-1.53438	0.939454	0.887547		-1.64177			0.705562
	1.54887	-1.71645	1.12545	0.340057	0.150411	0.491068		1.83133			0.528056
	0.185824	-1.40416	-1.13996	0.607501	0.331379	1.39852		2.74978			0.284962

## Sheet: Model III
	First Hidden Layer										Output Layer
	Weights							Bias			Weights		Bias
	2.17704	-1.59911	0.114918	-0.655332	0.413609	0.863504		-1.77319			0.648324		1.56827
	-0.754695	2.47056	0.717832	1.75105	-0.395213	1.80025		1.48842			0.279709
	-0.592009	0.81789	4.05405	-0.67127	-1.21555	1.30446		-2.39339			1.23006
	-1.50602	1.16835	-1.09698	-0.59441	1.29175	-0.138579		1.17941			0.785557
	-1.74506	-0.619038	-1.39019	-0.155327	-0.644428	-1.71477		1.02306			0.77863
	0.0644288	-2.6807	-0.840714	-1.96652	-0.0216904	0.682444		2.02491			0.40133
	0.128576	0.00103287	1.90376	-1.57677	-0.19463	1.07661		-1.03402			-1.28698
	-1.84939	-2.28284	-0.78799	0.731909	0.352017	0.133528		2.73217			-0.314253
	1.00477	-0.117756	-0.868629	-0.961424	-1.78528	1.84093		-0.817677			-0.712202
	-1.36481	-0.15	-2.14317	-1.20731	1.27877	-3.10043		1.00609			-0.756996
	-1.89162	-1.30944	-1.43847	-0.506635	-0.590306	1.07158		0.7267			0.956252
	-0.0987224	0.570201	1.18142	0.275091	2.82762	-0.725928		-0.691424			0.223337
	3.39227	3.03094	1.18951	-0.0153617	0.720612	0.0167286		-0.465495			0.940713
	0.464207	-0.741094	0.567699	-1.9865	-0.0507365	-0.907359		0.387176			0.542246
	-1.20137	-0.0235403	-2.25611	-0.212945	0.731925	1.71277		0.694445			-0.987595
	-2.94518	-0.0177208	1.84808	1.03698	-1.10937	-1.95142		-1.13873			-0.510407
	-0.19964	0.820418	1.07655	-0.393531	-1.45466	1.51193		0.754442			0.466111
	-2.89934	-2.41443	-1.79556	0.846865	0.62787	-0.118112		-0.225535			0.717949
	-0.794318	1.78659	-1.04241	0.603893	0.0474422	-0.85325		0.832873			-0.0226108
	-2.53261	-0.263703	-1.73003	-1.71499	-3.01984	-1.53393		-0.882477			0.122801
	1.6117	1.29372	2.22382	0.187749	0.650774	-0.00286365		1.08674			0.195218
	-1.0219	-1.0331	-0.713647	-2.73157	-2.78438	0.00107932		-0.800101			0.127926
	0.209869	-0.884505	2.26935	-3.15902	-0.935579	0.0938999		1.78071			-0.315058
	0.414627	-2.108	1.59232	-0.169938	-0.396107	0.102412		1.45766			0.522028
	-2.36456	1.04148	1.64044	0.322788	0.422182	-1.51558		0.959142			-0.273098
	0.740958	-2.80602	0.996425	-0.319922	-0.0365384	-0.398967		1.80725			-0.862299
	-1.65916	0.333255	2.27115	-1.88995	-2.57024	0.506505		-2.26185			0.878165
	-2.09505	0.315236	0.14577	1.86668	-0.976529	-1.58166		-2.60333			0.729782
	-1.60403	-0.435674	0.305697	-0.996072	1.14759	-0.863041		-2.32248			0.55165
	-1.08151	-1.70654	-0.67538	-0.991394	1.88142	-0.401347		-4.00174			-0.51527
